# Supplementary material for: Characteristics and Clinical Outcomes of Patients with Chronic Lymphocytic Leukemia/Small Lymphocytic Lymphoma Receiving Ibrutinib for ≥5 Years in the RESONATE-2 Study
Source: Cancers (Basel). 2023 Jan 13;15(2):507. doi: 10.3390/cancers15020507 (PMC9857192; doi:10.3390/cancers15020507)
Supplement: Supplementary file 1 [file cancers-15-00507-s001.zip]

Archive with 1 entries (1 files):
- cancers-2102641-supplementary.pdf
